# Supplementary material for: Evaluation of a Novel Chromogenic Medium for the Detection of Pseudomonas aeruginosa in Respiratory Samples from Patients with Cystic Fibrosis
Source: Microorganisms. 2022 May 10;10(5):1004. doi: 10.3390/microorganisms10051004 (PMC9144526; doi:10.3390/microorganisms10051004)
Supplement: Supplementary file 1 [file microorganisms-10-01004-s001.zip]

Archive with 1 entries (1 files):
- microorganisms-1668437-supplementary.pdf
